# Supplementary material for: Subjective strain of care experienced by pulmonary and critical care medical nurses when caring for patients with delirium: a cross-sectional study
Source: BMC Health Serv Res. 2021 Aug 12;21:808. doi: 10.1186/s12913-021-06860-z (PMC8361859; doi:10.1186/s12913-021-06860-z)
Supplement: Supplementary file 1 — Additional file 1. [file 12913_2021_6860_MOESM1_ESM.xls]

## Sheet: RICU护士
Num of Nurse	Gender		age(y)				professional title				Length of service（y）				Received training about delirium?		Method of training			Education level
	male	female	20-29	30-39	40-49	50-60	Nurse	Nurse Practitioner	Nurse-in-charge	Deputy head Nurse	<1	2to5	6to10	>10	Y	No	school	department	Self	Technical	Junior	Under
1		1		1				1					1		1			1			1
2		1	1				1					1			1			1			1
3		1	1				1					1			1			1				1
4		1	1					1				1			1			1			1
5		1	1					1					1		1			1			1
6		1	1					1				1			1			1			1
7		1		1					1					1	1			1			1
8		1	1						1				1		1			1				1
9	1		1				1					1			1			1			1
10		1	1				1				1				1			1				1
11		1	1					1				1			1			1			1
12		1	1				1					1			1			1			1
13		1	1					1				1			1			1			1
14		1	1					1					1		1			1				1
15	1		1				1				1				1			1			1
16		1	1				1				1				1			1				1
17	1		1				1				1				1			1				1
18		1	1				1					1			1			1				1
19		1	1				1					1			1			1			1
20		1	1					1				1			1			1			1
21		1	1					1				1			1			1			1
22		1	1				1					1			1			1				1
23		1	1					1				1			1			1			1
24		1	1					1				1			1			1			1
											4	15	4	1
合计	3	21	22	2	0	0	11	11	2	0	8	30	8	2	24
	性别		年龄(岁)				职称				护龄（年）				是否接受过谵妄教育
	男	女	20-29	30-39	40-49	50-60	护士	护师	主管	副主任	<1	3至5	5至10	>10	是	否

## Sheet: Infectious lung diseaseF8
Num of Nurse	Gender		age(y)				professional title				Length of service（y）				Received training about delirium?		Method of training			Education level
	male	female	20-29	30-39	40-49	50-60	Nurse	Nurse Practitioner	Nurse-in-charge	Deputy head Nurse	<1	2to5	6to10	>10	Y	No	school	department	Self	Technical	Junior	Under
1		1	1				1						1		1			1		1
2		1			1				1					1	1				1	1
3		1	1				1					1			1			1			1
4		1	1				1					1			1			1		1
5		1	1				1						1		1			1		1
6		1		1				1				1				1					1
7		1	1					1					1		1			1		1
8		1	1					1				1			1			1		1
9		1			1					1				1	1				1	1
10		1		1				1					1		1			1				1
11		1	1				1					1			1			1		1
12		1		1					1					1	1			1		1
13		1		1				1					1		1			1		1
14		1	1				1						1		1			1		1
15		1		1					1					1	1			1		1
16		1		1				1					1			1				1
17		1		1				1					1			1				1
18		1	1					1				1				1						1
19		1		1				1					1			1				1
20		1	1					1				1			1							1
											0	7	9	4

## Sheet: Chronic obstructive pulmonaryF9
Num of Nurse	Gender		age(y)				professional title				Length of service（y）				Received training about delirium?		Method of training			Education level
	male	female	20-29	30-39	40-49	50-60	Nurse	Nurse Practitioner	Nurse-in-charge	Deputy head Nurse	<1	2to5	6to10	>10	Y	No	school	department	Self	Technical	Junior	Under
1		1		1				1					1		1			1		1
2		1		1					1					1		1				1
3		1		1					1					1		1				1
4		1		1				1						1	1			1		1
5		1	1				1					1			1			1		1
6		1	1				1					1				1				1
7		1	1					1				1				1					1
8		1	1				1					1				1				1
9		1	1				1					1				1				1
10		1	1					1					1			1				1
11		1		1				1					1			1				1
12		1	1				1					1				1				1
13		1		1				1					1			1				1
14		1	1				1					1			1			1				1
15		1	1					1				1				1						1
											0	8	4	3

## Sheet: Interstitial lung diseaseF10
Num of Nurse	Gender		age(y)				c				Length of service（y）				Received training about delirium?		Method of training			Education level
	male	female	20-29	30-39	40-49	50-60	Nurse	Nurse Practitioner	Nurse-in-charge	Deputy head Nurse	<1	2to5	6to10	>10	Y	No	school	department	Self	Technical	Junior	Under
1		1		1				1					1			1				1
2		1		1				1						1	1			1		1
3		1		1					1					1	1			1		1
4		1		1					1					1	1				1	1
5		1	1					1				1				1				1
6		1	1					1				1				1				1
7		1	1					1				1				1				1
8		1	1					1				1				11				1
9		1	1					1			1					1						1
10		1	1					1				1				1					1
11		1	1				1					1				1					1
12		1	1				1					1				1				1
13		1	1					1				1				1				1
14		1	1				1				1					1						1
15		1	1					1				1			1
											2	9	1	3

## Sheet: Lung cancerF11
Num of Nurse	Gender		age(y)				professional title				Length of service（y）				Received training about delirium?		Method of training			Education level
	male	female	20-29	30-39	40-49	50-60	Nurse	Nurse Practitioner	Nurse-in-charge	Deputy head Nurse	<1	2to5	6to10	>10	Y	No	school	department	Self	Technical	Junior	Under
1		1	1				1					1				1				1
2		1	1				1					1				1					1
3		1	1				1					1			1			1			1
4		1	1				1					1				1				1
5		1		1					1					1		1				1
6		1	1				1					1			1			1		1
7		1	1					1				1			1			1		1
8		1	1					1					1			1				1
9		1	1					1				1				1				1
10		1		1				1					1			1				1
11		1	1				1							1		1				1
12		1		1					1					1		1				1
13		1	1					1				1			1					1
											0	8	2	3

## Sheet: Pulmonary rehabilitationF12
Num of Nurse	Gender		age(y)				professional title				Length of service（y）				Received training about delirium?		Method of training			Education level
	male	female	20-29	30-39	40-49	50-60	Nurse	Nurse Practitioner	Nurse-in-charge	Deputy head Nurse	<1	2to5	6to10	>10	Y	No	school	department	Self	Technical	Junior	Under
1		1	1				1					1				1				1
2		1	1					1				1			1			1			1
3		1	1					1				1				1					1
4		1	1				1						1			1				1
5		1	1				1				1				1			1				1
6		1	1				1					1			1			1		1
7		1	1						1				1			1				1
8		1		1				1				1			1			1		1
9		1		1				1				1			1			1			1
10		1		1				1				1			1			1		1
11		1		1					1				1			1				1
12		1		1				1						1		1				1
13		1		1					1					1		1				1
											1	7	3	2
