# Supplementary material for: Subjective strain of care experienced by pulmonary and critical care medical nurses when caring for patients with delirium: a cross-sectional study
Source: BMC Health Serv Res. 2021 Aug 12;21:808. doi: 10.1186/s12913-021-06860-z (PMC8361859; doi:10.1186/s12913-021-06860-z)
Supplement: Supplementary file 2 — Additional file 2. [file 12913_2021_6860_MOESM2_ESM.xlsx]

## Sheet: RICU
Num of nurses	Question1	Q2	Q3	Q4	Q5	Q6	Q7	Q8	Q9	Q10	Q11	Q12	Q13	Q14	Q15	Q16	Q17	Q18	Q19	Q20
1	2	3	3	4	3	3	3	3	4	4	4	3	3	4	4	4	4	4	4	4
2	2	2	2	3	3	2	3	3	3	3	3	4	3	4	4	4	4	4	4	4
3	2	2	3	3	1	3	3	2	3	3	4	3	4	4	4	4	3	4	3	4
4	1	1	2	3	3	3	2	3	3	3	3	3	3	3	3	3	3	4	4	4
5	1	1	1	2	1	1	2	2	3	3	3	3	2	3	4	3	3	4	4	4
6	2	3	3	2	3	3	3	3	3	3	3	3	3	3	3	3	3	3	3	3
7	2	2	2	3	3	3	3	3	3	3	4	3	3	4	4	4	3	4	3	4
8	1	1	1	2	2	2	2	3	3	3	3	4	3	4	4	4	4	4	4	4
9	2	2	3	3	3	3	3	3	3	3	3	3	3	4	4	4	4	4	4	4
10	2	2	2	3	3	3	3	3	2	4	2	4	3	4	4	4	3	4	3	4
11	2	2	3	3	3	2	3	3	3	3	3	3	3	3	3	3	3	3	4	4
12	2	1	2	3	3	3	2	3	3	3	3	3	3	3	3	4	3	4	4	4
13	1	1	2	3	3	2	2	2	3	4	3	4	3	4	4	4	4	4	4	4
14	2	2	2	3	3	3	2	3	2	3	3	3	3	3	4	4	3	4	4	4
15	1	2	2	3	3	3	3	2	3	3	3	3	3	3	4	4	3	4	3	3
16	2	2	2	2	2	2	2	2	2	3	3	3	3	3	3	3	2	4	3	4
17	2	2	2	3	3	3	3	3	3	3	2	4	3	4	4	4	4	4	4	4
18	2	2	2	3	2	2	2	2	2	2	2	3	3	3	3	3	3	3	3	4
19	2	2	3	3	3	3	2	2	3	3	3	3	3	3	3	3	3	3	3	4
20	2	2	1	3	3	3	3	2	2	3	3	3	3	4	4	4	4	4	4	4
21	2	2	2	3	3	3	3	2	3	3	3	3	3	4	4	4	4	4	4	4
22	2	2	2	3	3	3	3	3	3	3	3	3	3	4	4	4	4	4	4	4
23	2	2	3	3	3	3	2	3	3	3	3	3	3	4	4	4	3	4	4	4
24	1	2	2	3	4	4	3	3	3	3	3	4	4	4	4	4	4	4	4	4
SUM	42	45	52	69	66	65	62	63	68	74	72	78	73	86	89	89	81	92	88	94
Average	1.75	1.875	2.16667	2.875	2.75	2.70833	2.58333	2.625	2.83333	3.08333	3	3.25	3.04167	3.58333	3.70833	3.70833	3.375	3.83333	3.66667	3.91667
	Question1	Q2	Q3	Q4	Q5	Q6	Q7	Q8	Q9	Q10	Q11	Q12	Q13	Q14	Q15	Q16	Q17	Q18	Q19	Q20

## Sheet: F8
Num of nurses	Question1	Q2	Q3	Q4	Q5	Q6	Q7	Q8	Q9	Q10	Q11	Q12	Q13	Q14	Q15	Q16	Q17	Q18	Q19	Q20
1	4	4	4	4	4	4	4	4	4	4	4	3	3	3		3	3	4	3	4
2	2	2	2	3	3	3	3	2	2	3	3	3	3	3	4	4	3	4	4	4
3	3	3	3	2	2	2	2	2	2	2	3	3	3	3	3	3	3	3	3	3
4	3	2	2	1	2	2	3	2	2	2	2	3	2	2	2	2	3	2	2	2
5	3	3	3	2	3	3	3	2	3	3	3	3	3	3	3	3	3	4	3	4
6	2	2	2	3	3	3	2	3	3	3	4	3	2	4	4	4	2	4	4	4
7	3	1	1	3	3	2	2	2	3	2	3	2	1	1	1	1	3	2	3	3
8	2	2	2	2	3	1	1	2	2	2	2	2	2	3	3	2	3	4	2	1
9	2	3	3	3	3	3	3	3	2	3	4	3	3	3	3	2	2	3	2	2
10	3	3	3	2	3	3	3	3	3	3	3	3	3	3	3	3	3	3	3	3
11	2	3	3	3	3	3	3	3	3	3	3	3	3	3	3	3	3	3	3	3
12	3	2	2	3	3	3	3	4	4	3	4	4	3	4	4	4	3	4	4	4
13	3	3	2	4	2	2	3	3	4	3	3	3	3	3	3	4	4	4	4	4
14	3	4	4	4	4	4	4	4	4	4	4	4	4	4	4	4	4	4	4	4
15	3	3	2	3	3	2	2	2	3	3	3	3	3	3	3	3	3	3	3	2
16	3	3	3	3	4	3	3	2	2	4	2	3	4	4	4	4	4	4	4	4
17	3	3	3	3	4	3	3	2	2	4	4	4	4	4	4	4	4	4	4	4
18	2	2	2	2	2	1	2	1	2	1	2	2	2	1	1	3	1	2	1	1
19	1	2	2	1	1	1	1	1	1	1	1	1	1	1	1	1	1	1	1	1
20	2	2	2	2	2	2	2	2	2	2	2	2	2	2	2	3	3	2	1	1

## Sheet: F9
Num of nurses	Question1	Q2	Q3	Q4	Q5	Q6	Q7	Q8	Q9	Q10	Q11	Q12	Q13	Q14	Q15	Q16	Q17	Q18	Q19	Q20
1	3	3	4	4	4	4	4	3	4	4	4	4	3	4	4	4	4	4	4	4
2	2	2	2	3	3	3	3	3	4	3	3	3	2	4	4	44	3	4	4	4
3	2	3	3	3	3	2	3	3	3	3	3	3	3	3	3	3	3	3	3	3
4	3	3	3	4	3	3	3	4	4	3	4	3	3	4	4	3	3	4	4	4
5	3	2	2	3	3	2	3	4	4	3	4	3	3	3	3	3	33	4	4	4
6	4	3	3	4	3	4	4	4	4	4	4	4	4	4	4	4	4	4	4	4
7	4	3	3	4	4	4	3	4	4	4	4	4	3	4	4	3	4	4	4	4
8	3	3	3	3	3	2	3	3	3	3	3	3	3	3	3	3	3	3	3	3
9	3	3	3	3	3	3	3	3	4	4	4	4	3	4	4	4	4	3	4	4
10	3	2	3	4	3	3	3	3	4	4	4	4	3	4	4	4	4	4	4	4
11	4	3	3	3	3	2	2	3	4	2	2	4	3	4	4	4	3	4	3	4
12	4	4	3	4	3	3	2	3	4	2	2	4	3	4	4	4	3	4	3	4
13	3	3	3	3	4	4	4	4	3	3	3	4	4	4	4	4	4	4	4	4
14	2	2	2	3	3	3	3	3	3	3	3	3	4	4	4	4	4	4	4	4
15	2	2	2	2	2	1	2	2	2	1	2	2	1	2	2	2	3	2	2	2

## Sheet: F10
Num of nurses	Question1	Q2	Q3	Q4	Q5	Q6	Q7	Q8	Q9	Q10	Q11	Q12	Q13	Q14	Q15	Q16	Q17	Q18	Q19	Q20
1	3	3	3	3	3	3	3	3	3	3	3	3	3	3	3	3	3	3	3	3
2	3	3	3	3	3	3	3	3	2	2	4	4	3	4	4	4	3	4	3	4
3	1	3	3	3	3	2	3	3	3	3	3	3	3	4	4	4	3	4	4	4
4	3	3	3	3	3	2	3	2	3	3	3	3	3	3	3	2	2	3	2	3
5	2	2	2	3	3	3	3	3	3	3	3	4	4	4	4	4	4	4	4	4
6	2	2	2	3	3	2	3	3	3	3	3	3	3	3	4	4	3	4	4	4
7	2	2	2	3	3	33	3	3	3	3	3	4	4	4	4	4	4	4	4	4
8	2	2	2	3	3	3	3	3	3	3	3	3	4	4	4	4	4	4	4	4
9	2	2	3	3	3	3	3	3	3	3	3	4	4	4	4	4	4	4	4	4
10	3	3	2	2	2	2	3	2	3	2	1	3	3	3	3	3	3	3	3	3
11	3	3	3	3	3	3	3	3	3	3	3	3	3	3	3	3	3	3	3	3
12	3	3	3	3	3	3	3	3	4	4	3	3	3	3	3	33	3	3	3	3
13	2	2	23	3	3	3	3	3	3	3	4	4	3	4	4	4	4	4	3	4
14	2	2	3	3	3	2	2	2	2	2	3	3	3	3	3	3	3	3	3	3
15	2	2	3	3	3	3	2	2	2	2	2	3	3	3	3	3	3	3	3	3

## Sheet: F11
Num of nurses	Question1	Q2	Q3	Q4	Q5	Q6	Q7	Q8	Q9	Q10	Q11	Q12	Q13	Q14	Q15	Q16	Q17	Q18	Q19	Q20
1	3	3	3	3	3	2	3	3	4	4	3	3	3	3	3	3	3	3	3	3
2	3	3	3	3	3	2	3	2	3	2	3	3	3	3	4	4	4	4	4	3
3	3	2	2	3	2	3	2	3	3	2	1	2	2	1	1	1	3	3	3	3
4	3	3	1	2	3	2	2	3	3	3	3	2	3	4	3	4	1	3	2	4
5	3	3	3	3	3	3	3	3	3	2	2	2	2	2	2	2	3	2	2	2
6	3	2	3	2	2	2	2	1	3	1	1	1	1	1	1	1	2	2	3	1
7	2	2	3	2	2	2	2	1	1	2	2	1	2	1	1	1	3	1	1	1
8	2	2	3	1	2	2	2	3	2	2	1	1	3	1	1	1	3	2	1	1
9	2	2	2	2	3	2	2	3	3	3	2	2	3	2	2	2	2	2	2	3
10	2	2	3	2	2	2	2	2	1	2	1	1	2	2	2	2	3	3	2	2
11	2	2	2	2	2	2	2	2	2	3	1	1	1	2	3	3	3	2	2	2
12	3	3	3	3	3	3	3	4	4	4	4	4	4	4	4	4	4	4	4	4
13	2	2	2	2	2	2	2	2	3	3	3	3	1	2	2	2	2	2	2	3

## Sheet: F12
Num of nurses	Question1	Q2	Q3	Q4	Q5	Q6	Q7	Q8	Q9	Q10	Q11	Q12	Q13	Q14	Q15	Q16	Q17	Q18	Q19	Q20
1	3	3	1	2	3	2	2	3	3	3	3	2	3	4	3	4	1	3	2	4
2	3	2	2	2	2	2	2	2	2	2	2	2	2	2	2	2	3	2	2	2
3	2	3	2	3	2	2	2	2	3	2	3	3	3	2	3	3	4	4	3	4
4	2	2	3	2	2	2	1	2	2	1	1	1	2	1	1	1	4	3	3	2
5	3	2	2	1	2	2	2	3	1	3	1	3	1	2	2	2	2	2	2	1
6	2	3	3	3	3	3	3	3	3	3	4	4	3	4	4	4	3	4	3	4
7	2	2	2	4	3	2	3	4	4	3	4	4	4	4	4	4	3	4	3	4
8	2	2	3	2	3	3	2	1	2	2	2	3	3	3	4	4	3	4	3	4
9	3	3	2	3	3	2	2	2	2	3	2	3	3	4	3	3	3	3	3	3
10	2	3	3	2	4	3	2	2	2	2	3	3	3	3	3	4	3	4	3	3
11	3	3	3	2	2	2	2	2	2	2	1	1	2	1	1	1	1	1	1	1
12	2	2	3	2	2	3	3	3	3	3	3	3	3	4	4	4	3	4	4	4
13	2	2	3	3	2	3	3	3	3	3	2	3	3	2	2	2	2	2	3	2
